# Supplementary material for: The delta opioid receptor agonist KNT‐127 relieves innate anxiety‐like behavior in mice by suppressing transmission from the prelimbic cortex to basolateral amygdala
Source: Neuropsychopharmacol Rep. 2023 Dec 29;44(1):256–61. doi: 10.1002/npr2.12406 (PMC10932786; doi:10.1002/npr2.12406)
Supplement: Supplementary file 1 — Data S1. [file NPR2-44-256-s003.xlsx]

## Sheet: Fear conditioning
Conditioning → Extinction → Test											100/30 =		3.33333
	0.8 mA, 1 s, x8, ISI = 30 s						2021/2/11,2021/02/18	Conditioning			100/60 =		1.66667
	59 sでUS1, US8の30 s後に取り出し						2021/2/12,2021/02/19	Extinction			100/360 =		0.277778
											100/600 =		0.166667
											100/180 =		0.555556
Freezing Duration				YFP										Freezing Duration				ChR2
< Conditioning >		bin = 30 s												< Conditioning >		bin = 30 s
	bin1	bin2	bin3	bin4	bin5	bin6	bin7	bin8	bin9	bin10	bin 1-10				bin1	bin2	bin3	bin4	bin5	bin6	bin7	bin8	bin9	bin10	bin 1-10
YFP-1	0	0	1	4	9	12	8	15	17	18	84			ChR-2	0	0	2	6	10	18	12	21	16	15	100
YFP-2	0	0	1	2	8	3	15	17	10	23	79			ChR-3	0	0	0	1	3	7	17	8	13	22	71
YFP-3	0	0	2	4	0	8	12	9	5	24	64			ChR-4	0	0	0	2	3	10	12	16	13	16	72
YFP-4	0	0	3	6	10	10	14	8	13	13	77			ChR-5	0	0	3	3	4	8	9	19	5	15	66
YFP-5	0	0	1	3	7	4	8	11	18	16	68			ChR-6	0	0	3	6	7	5	6	5	14	18	64
YFP-6	0	0	0	3	4	11	12	19	17	16	82			ChR-7	0	0	0	11	10	13	15	21	14	16	100
YFP-7	0	0	0	1	3	6	11	14	17	18	70			ChR-8											0
YFP-8	0	0	2	5	6	11	14	17	20	21	96			ChR-9											0
YFP-9	0	0	2	3	7	12	7	10	13	13	67			ChR-10											0
YFP-10	0	0	3	6	9	13	12	16	14	11	84			ChR-11											0
											0														0
											0														0
av	0	0	1.5	3.7	6.3	9	11.3	13.6	14.4	17.3	77.1			av	0	0	1.33333	4.83333	6.16667	10.1667	11.8333	15	12.5	17	78.8333
SE	0	0	0.341565	0.517472	0.989388	1.12546	0.882547	1.21289	1.4	1.38283	3.13918			SE	0	0	0.614636	1.49257	1.35195	1.92209	1.62104	2.81662	1.56525	1.09545	6.804
< Extinction >		bin = 60 s												< Extinction >
	bin1	bin2	bin3	bin4	bin5	bin6	bin 1-6								bin1	bin2	bin3	bin4	bin5	bin6	bin 1-6
YFP-1	36	33	43	32	37	13	194							ChR-2	43	46	40	41	42	47	259
YFP-2	35	41	40	34	21	8	179							ChR-3	46	56	49	52	49	38	290
YFP-3	29	40	31	9	19	9	137							ChR-4	20	32	9	16	24	22	123
YFP-4	37	43	30	27	24	15	176							ChR-5	49	55	56	54	41	23	278
YFP-5	29	32	21	17	27	18	144							ChR-6	25	25	19	21	10	10	110
YFP-6	32	33	39	41	46	52	243							ChR-7	34	40	17	29	32	36	188
YFP-7	31	38	20	26	15	5	135							ChR-8							0
YFP-8	31	40	45	38	27	47	228							ChR-9							0
YFP-9	32	32	5	7	6	9	91							ChR-10							0
YFP-10	21	32	23	13	18	19	126							ChR-11							0
							0														0
							0														0
av	31.3	36.4	29.7	24.4	24	19.5	165.3							av	36.1667	42.3333	31.6667	35.5	33	29.3333	208
SE	1.43798	1.39204	3.98623	3.86494	3.56838	5.20737	15.0304							SE	4.82643	5.07718	7.85564	6.52559	5.80804	5.4752	32.38
																													unpaired t test
% Freezing														% Freezing
< Conditioning >		bin = 30 s												< Conditioning >		bin = 30 s
	bin1	bin2	bin3	bin4	bin5	bin6	bin7	bin8	bin9	bin10	bin 1-10				bin1	bin2	bin3	bin4	bin5	bin6	bin7	bin8	bin9	bin10	bin 1-10
YFP-1	0	0	3.33333	13.3333	30	40	26.6667	50	56.6667	60	28			ChR-2	0	0	6.66667	20	33.3333	60	40	70	53.3333	50	33.3333
YFP-2	0	0	3.33333	6.66667	26.6667	10	50	56.6667	33.3333	76.6667	26.3333			ChR-3	0	0	0	3.33333	10	23.3333	56.6667	26.6667	43.3333	73.3333	23.6667
YFP-3	0	0	6.66667	13.3333	0	26.6667	40	30	16.6667	80	21.3333			ChR-4	0	0	0	6.66667	10	33.3333	40	53.3333	43.3333	53.3333	24
YFP-4	0	0	10	20	33.3333	33.3333	46.6667	26.6667	43.3333	43.3333	25.6667			ChR-5	0	0	10	10	13.3333	26.6667	30	63.3333	16.6667	50	22
YFP-5	0	0	3.33333	10	23.3333	13.3333	26.6667	36.6667	60	53.3333	22.6667			ChR-6	0	0	10	20	23.3333	16.6667	20	16.6667	46.6667	60	21.3333
YFP-6	0	0	0	10	13.3333	36.6667	40	63.3333	56.6667	53.3333	27.3333			ChR-7	0	0	0	36.6667	33.3333	43.3333	50	70	46.6667	53.3333	33.3333
YFP-7	0	0	0	3.33333	10	20	36.6667	46.6667	56.6667	60	23.3333			ChR-8	0	0	0	0	0	0	0	0	0	0	0
YFP-8	0	0	6.66667	16.6667	20	36.6667	46.6667	56.6667	66.6667	70	32			ChR-9	0	0	0	0	0	0	0	0	0	0	0
YFP-9	0	0	6.66667	10	23.3333	40	23.3333	33.3333	43.3333	43.3333	22.3333			ChR-10	0	0	0	0	0	0	0	0	0	0	0
YFP-10	0	0	10	20	30	43.3333	40	53.3333	46.6667	36.6667	28			ChR-11	0	0	0	0	0	0	0	0	0	0	0
	0	0	0	0	0	0	0	0	0	0	0				0	0	0	0	0	0	0	0	0	0	0
	0	0	0	0	0	0	0	0	0	0	0				0	0	0	0	0	0	0	0	0	0	0
av	0	0	5	12.3333	21	30	37.6667	45.3333	48	57.6667	25.7			av	0	0	4.44444	16.1111	20.5556	33.8889	39.4444	50	41.6667	56.6667	26.2778
SE	0	0	1.13855	1.72491	3.29796	3.75154	2.94182	4.04298	4.66667	4.60944	1.04639			SE	0	0	2.04879	4.97525	4.50651	6.40698	5.40347	9.38872	5.21749	3.65148	2.268
< Extinction >		bin = 60 s												< Extinction >		bin = 60 s
	bin1	bin2	bin3	bin4	bin5	bin6	bn 1-6								bin1	bin2	bin3	bin4	bin5	bin6	bin 1-6
YFP-1	60	55	71.6667	53.3333	61.6667	21.6667	53.8889							ChR-2	71.6667	76.6667	66.6667	68.3333	70	78.3333	71.9444
YFP-2	58.3333	68.3333	66.6667	56.6667	35	13.3333	49.7222							ChR-3	76.6667	93.3333	81.6667	86.6667	81.6667	63.3333	80.5556
YFP-3	48.3333	66.6667	51.6667	15	31.6667	15	38.0556							ChR-4	33.3333	53.3333	15	26.6667	40	36.6667	34.1667
YFP-4	61.6667	71.6667	50	45	40	25	48.8889							ChR-5	81.6667	91.6667	93.3333	90	68.3333	38.3333	77.2222
YFP-5	48.3333	53.3333	35	28.3333	45	30	40							ChR-6	41.6667	41.6667	31.6667	35	16.6667	16.6667	30.5556
YFP-6	53.3333	55	65	68.3333	76.6667	86.6667	67.5							ChR-7	56.6667	66.6667	28.3333	48.3333	53.3333	60	52.2222
YFP-7	51.6667	63.3333	33.3333	43.3333	25	8.33333	37.5							ChR-8	0	0	0	0	0	0	0
YFP-8	51.6667	66.6667	75	63.3333	45	78.3333	63.3333							ChR-9	0	0	0	0	0	0	0
YFP-9	53.3333	53.3333	8.33333	11.6667	10	15	25.2778							ChR-10	0	0	0	0	0	0	0
YFP-10	35	53.3333	38.3333	21.6667	30	31.6667	35							ChR-11	0	0	0	0	0	0	0
	0	0	0	0	0	0	0								0	0	0	0	0	0	0
	0	0	0	0	0	0	0								0	0	0	0	0	0	0
av	54.5238	61.9048	53.3333	44.2857	45	28.5714	47.9365							av	65.8333	78.75	64.1667	67.9167	65	54.1667	57.7778
SE	2.08021	2.80373	5.7735	6.77352	6.87184	10.0753	4.0585							SE	8.04405	8.46197	13.0927	10.876	9.68007	9.12533	8.99445
