# Supplementary material for: The delta opioid receptor agonist KNT‐127 relieves innate anxiety‐like behavior in mice by suppressing transmission from the prelimbic cortex to basolateral amygdala
Source: Neuropsychopharmacol Rep. 2023 Dec 29;44(1):256–61. doi: 10.1002/npr2.12406 (PMC10932786; doi:10.1002/npr2.12406)
Supplement: Supplementary file 2 — Data S2. [file NPR2-44-256-s001.xlsx]

## Sheet: 211104 OF (drug) 
211104 Open field optogenetic stimulation											100/30=		3.33333
	斎藤研行動室 60 Lx			10 min							100/60 =		1.66667
	40 x 40 cm のフィールドを5等分に区切った（1区画＝8 cm）										100/360 =		0.277778
											100/600 =		0.166667
											100/180 =		0.555556
Crossing counts [n]					ChR2 (saline) : 9									Crossing counts [n]					ChR2 (KNT-127): 7
	bin 1	bin 2	bin 3	bin 4	bin 5	bin 6	bin 7	bin 8	bin 9	bin 10	total	distance [cm]			bin 1	bin 2	bin 3	bin 4	bin 5	bin 6	bin 7	bin 8	bin 9	bin 10	total	Moving distance [cm]			Crossing counts [n]					YFP (saline):12											Crossing counts [n]
ChR2-1	19	19	21	9	0	0	24	36	33	29	190	1520		ChR2-1	55	22	29	30	17	13	14	21	17	16	234	1872				bin 1	bin 2	bin 3	bin 4	bin 5	bin 6	bin 7	bin 8	bin 9	bin 10	total	Moving distance [cm]					bin 1	bin 2	bin 3	bin 4
ChR2-2	46	33	24	21	23	28	16	16	23	30	260	2080		ChR2-2	78	59	61	56	55	73	54	48	48	53	585	4680			YFP-1	36	25	46	20	21	24	13	24	23	27	259	2072				YFP-1	67	57	31	48
ChR2-3	80	70	32	43	49	37	36	47	14	23	431	3448		ChR2-3	38	23	15	20	28	26	13	30	29	19	241	1928			YFP-2	48	35	20	21	16	23	7	16	12	10	208	1664				YFP-2	88	37	54	37
ChR2-4	36	16	24	18	18	8	10	22	15	0	167	1336		ChR2-4	53	41	38	25	34	22	32	24	3	2	274	2192			YFP-3	60	31	30	13	8	0	1	26	31	35	235	1880				YFP-3	48	61	51	39
ChR2-5	44	49	50	38	40	35	44	31	36	43	410	3280		ChR2-5	58	50	40	34	44	32	34	21	23	32	368	2944			YFP-4	33	37	28	38	34	27	12	13	31	35	288	2304				YFP-4	85	55	54	51
ChR2-6	64	48	38	44	34	43	26	37	25	29	388	3104		ChR2-6	11	45	50	30	33	8	32	13	5	23	250	2000			YFP-5	28	22	22	9	8	19	3	11	18	14	154	1232				YFP-5	53	48	45	28
ChR2-7	68	39	43	41	26	34	22	26	25	38	362	2896		ChR2-7	61	82	57	54	28	27	29	23	33	37	431	3448			YFP-6	35	13	16	0	0	24	27	10	21	0	146	1168				YFP-6	55	52	36	34
ChR2-8	46	18	24	29	8	0	0	0	0	21	146	1168		ChR2-8											0	0			YFP-7	49	38	47	37	38	27	27	22	15	3	303	2424				YFP-7	59	65	49	52
ChR2-9	47	23	16	20	6	16	17	19	23	24	211	1688		ChR2-9											0	0			YFP-8	51	31	26	33	20	16	7	3	14	27	228	1824				YFP-8
ChR2-10											0	0		ChR2-10											0	0			YFP-9	27	17	20	20	26	32	13	8	13	23	199	1592				YFP-9
av	50	35	30.2222	29.2222	22.6667	22.3333	21.6667	26	21.5556	26.3333	285	2280		av	50.5714	46	41.4286	35.5714	34.1429	28.7143	29.7143	25.7143	22.5714	26	340.429	2723.43			YFP-10	25	36	32	37	12	4	5	4	0	0	155	1240				YFP-10
SE	6.07134	6.07819	3.76673	4.26803	5.47976	5.54527	4.39065	4.60676	3.59827	4.04832	37.6109	300.888		SE	7.96677	7.88609	6.10565	5.29086	4.63644	8.02293	5.22227	4.17312	6.01529	6.21059	49.4209	395.367			YFP-11	44	27	19	33	40	39	37	28	17	30	314	2512				av	65	53.5714	45.7143	41.2857
																													YFP-12	54	40	51	40	44	64	40	32	41	16	422	3376				SE	5.98013	3.47684	3.40668	3.47586
Center time [sec]														Center time [sec]															av	40.8333	29.3333	29.75	25.0833	22.25	24.9167	16	16.4167	19.6667	18.3333	242.583	1940.67
	bin 1	bin 2	bin 3	bin 4	bin 5	bin 6	bin 7	bin 8	bin 9	bin 10	total				bin 1	bin 2	bin 3	bin 4	bin 5	bin 6	bin 7	bin 8	bin 9	bin 10	total				SE	3.36838	2.50252	3.47093	3.79485	4.11966	4.73776	3.86319	2.81354	3.11237	3.75849	23.2713	186.17				Center time [sec]
ChR2-1	0	0	0	0	0	0	0	2	4	1	7			ChR2-1	8	3	8	13	10	5	3	9	16	19	94																					bin 1	bin 2	bin 3	bin 4
ChR2-2	5	2	7	18	3	9	2	10	19	1	76			ChR2-2	4	3	4	6	25	7	6	7	14	15	91				Center time [sec]																YFP-1	6	4	8	7
ChR2-3	8	8	4	0	2	7	4	9	0	12	54			ChR2-3	2	3	0	2	3	5	2	5	3	9	34					bin 1	bin 2	bin 3	bin 4	bin 5	bin 6	bin 7	bin 8	bin 9	bin 10	total					YFP-2	2	3	8	3
ChR2-4	3	0	2	1	0	0	4	0	0	0	10			ChR2-4	1	3	5	1	4	13	9	7	0	0	43				YFP-1	5	17	6	5	5	7	1	8	5	6	65					YFP-3	6	0	13	10
ChR2-5	4	4	5	6	7	9	3	7	4	9	58			ChR2-5	1	4	5	2	9	14	1	3	5	7	51				YFP-2	8	3	4	2	1	4	0	0	1	0	23					YFP-4	2	4	7	3
ChR2-6	0	3	6	0	4	4	7	7	4	4	39			ChR2-6	6	2	10	2	5	3	3	2	4	10	47				YFP-3	7	6	1	6	2	1	1	1	0	4	29					YFP-5	10	5	4	4
ChR2-7	2	1	1	4	1	2	5	3	6	16	41			ChR2-7	0	9	7	8	10	17	17	7	17	21	113				YFP-4	7	6	1	6	2	1	1	1	0	4	29					YFP-6	4	2	1	2
ChR2-8	1	0	0	2	0	0	0	0	0	0	3			ChR2-8											0				YFP-5	0	2	5	0	0	2	0	4	9	13	35					YFP-7	2	5	2	1
ChR2-9	10	2	1	3	1	2	2	0	2	1	24			ChR2-9															YFP-6	6	2	1	0	3	1	0	0	7	11	31					YFP-8
ChR2-10											0			ChR2-10											0				YFP-7	1	2	6	6	2	9	6	4	4	1	41					YFP-9
av	3.66667	2.22222	2.88889	3.77778	2	3.66667	3	4.22222	4.33333	4.88889	34.6667			av	3.14286	3.85714	5.57143	4.85714	9.42857	9.14286	5.85714	5.71429	8.42857	11.5714	67.5714				YFP-8	7	3	6	5	1	1	2	0	2	1	28					YFP-10
SE	1.16667	0.862454	0.888889	1.90597	0.781736	1.25831	0.763763	1.35173	1.97203	1.98917	8.47873			SE	1.04938	0.82736	1.13389	1.5603	2.63674	1.91951	1.98356	0.883041	2.47367	2.58084	10.9351				YFP-9	9	2	9	7	3	6	22	34	1	3	96					av	4.57143	3.28571	6.14286	4.28571
																													YFP-10	12	6	3	8	4	4	3	0	0	0	40					SE	1.13089	0.680136	1.56492	1.18952
																													YFP-11	11	1	3	15	15	25	14	12	12	19	127
%Center														%Center															YFP-12	10	7	13	24	9	15	22	15	7	40	162
	bin 1	bin 2	bin 3	bin 4	bin 5	bin 6	bin 7	bin 8	bin 9	bin 10	total				bin 1	bin 2	bin 3	bin 4	bin 5	bin 6	bin 7	bin 8	bin 9	bin 10	total				av	6.91667	4.75	4.83333	7	3.91667	6.33333	6	6.58333	4	8.5	58.8333					%Center
ChR2-1	0	0	0	0	0	0	0	3.33333	6.66667	1.66667	1.16667			ChR2-1	13.3333	5	13.3333	21.6667	16.6667	8.33333	5	15	26.6667	31.6667	15.6667				SE	1.04779	1.26206	1.02863	1.92275	1.21517	2.08651	2.43709	2.89058	1.16124	3.32916	13.1252						bin 1	bin 2	bin 3	bin 4
ChR2-2	8.33333	3.33333	11.6667	30	5	15	3.33333	16.6667	31.6667	1.66667	12.6667			ChR2-2	6.66667	5	6.66667	10	41.6667	11.6667	10	11.6667	23.3333	25	15.1667																				YFP-1	10	6.66667	13.3333	11.6667
ChR2-3	13.3333	13.3333	6.66667	0	3.33333	11.6667	6.66667	15	0	20	9			ChR2-3	3.33333	5	0	3.33333	5	8.33333	3.33333	8.33333	5	15	5.66667																				YFP-2	3.33333	5	13.3333	5
ChR2-4	5	0	3.33333	1.66667	0	0	6.66667	0	0	0	1.66667			ChR2-4	1.66667	5	8.33333	1.66667	6.66667	21.6667	15	11.6667	0	0	7.16667				%Center																YFP-3	10	0	21.6667	16.6667
ChR2-5	6.66667	6.66667	8.33333	10	11.6667	15	5	11.6667	6.66667	15	9.66667			ChR2-5	1.66667	6.66667	8.33333	3.33333	15	23.3333	1.66667	5	8.33333	11.6667	8.5					bin 1	bin 2	bin 3	bin 4	bin 5	bin 6	bin 7	bin 8	bin 9	bin 10	total					YFP-4	3.33333	6.66667	11.6667	5
ChR2-6	0	5	10	0	6.66667	6.66667	11.6667	11.6667	6.66667	6.66667	6.5			ChR2-6	0	15	11.6667	13.3333	16.6667	28.3333	28.3333	11.6667	28.3333	35	7.83333				YFP-1	8.33333	28.3333	10	8.33333	8.33333	11.6667	1.66667	13.3333	8.33333	10	10.8333					YFP-5	16.6667	8.33333	6.66667	6.66667
ChR2-7	3.33333	1.66667	1.66667	6.66667	1.66667	3.33333	8.33333	5	10	26.6667	6.83333			ChR2-7	0	0	0	0	0	0	0	0	0	0	18.8333				YFP-2	13.3333	5	6.66667	3.33333	1.66667	6.66667	0	0	1.66667	0	3.83333					YFP-6	6.66667	3.33333	1.66667	3.33333
ChR2-8	1.66667	0	0	3.33333	0	0	0	0	0	0	0.5			ChR2-8															YFP-3	11.6667	10	1.66667	10	3.33333	1.66667	1.66667	1.66667	0	6.66667	4.83333					YFP-7	3.33333	8.33333	3.33333	1.66667
ChR2-9	16.6667	3.33333	1.66667	5	1.66667	3.33333	3.33333	0	3.33333	1.66667	4			ChR2-9															YFP-4	11.6667	10	1.66667	10	3.33333	1.66667	1.66667	1.66667	0	6.66667	4.83333					YFP-8
ChR2-10	0	0	0	0	0	0	0	0	0	0	0			ChR2-10	0	0	0	0	0	0	0	0	0	0					YFP-5	0	3.33333	8.33333	0	0	3.33333	0	6.66667	15	21.6667	5.83333					YFP-9
av	4.79167	3.75	5.20833	6.45833	3.54167	6.45833	5.20833	7.91667	7.70833	8.95833	5.77778			av	3.80952	5.95238	6.90476	7.61905	14.5238	14.5238	9.04762	9.04762	13.0952	16.9048	11.2619				YFP-6	10	3.33333	1.66667	0	5	1.66667	0	0	11.6667	18.3333	5.16667					YFP-10
SE	1.94444	1.43742	1.48148	3.17661	1.30289	2.09718	1.27294	2.25288	3.28671	3.31528	1.41312			SE	1.80806	1.70034	1.97298	2.95148	5.13977	3.82685	3.75959	1.91959	4.7619	5.37519	1.94836				YFP-7	1.66667	3.33333	10	10	3.33333	15	10	6.66667	6.66667	1.66667	6.83333					av	7.61905	5.47619	10.2381	7.14286
																													YFP-8	11.6667	5	10	8.33333	1.66667	1.66667	3.33333	0	3.33333	1.66667	4.66667					SE	1.9245	1.57747	2.25668	2.83619
																													YFP-9	15	3.33333	15	11.6667	5	10	36.6667	56.6667	1.66667	5	16					SE	1.88482	1.13356	2.6082	1.98254
																													YFP-10	20	10	5	13.3333	6.66667	6.66667	5	0	0	0	6.66667
																													YFP-11	18.3333	1.66667	5	25	25	41.6667	23.3333	20	20	31.6667	21.1667
																													YFP-12	16.6667	11.6667	21.6667	40	15	25	36.6667	25	11.6667	66.6667	27
																													av	11.5278	8.54167	6.25	6.25	3.33333	5.41667	2.29167	3.75	5.83333	8.33333	9.80556
																													SE	1.04859	5.13701	2.04124	1.57747	1.44338	2.39357	0.416667	3.0807	1.98373	2.09718	2.18753
Moving distance [cm]														Moving distance [cm]
	bin 1	bin 2	bin 3	bin 4	bin 5	bin 6	bin 7	bin 8	bin 9	bin 10	total				bin 1	bin 2	bin 3	bin 4	bin 5	bin 6	bin 7	bin 8	bin 9	bin 10	total																				Moving distance [cm]
ChR2-1	152	152	168	72	0	0	192	288	264	232	1520			ChR2-1	440	176	232	240	136	104	112	168	136	128	1872																					bin 1	bin 2	bin 3	bin 4
ChR2-2	368	264	192	168	184	224	128	128	184	240	2080			ChR2-2	624	472	488	448	440	584	432	384	384	424	4680																				YFP-1	536	456	248	384
ChR2-3	640	560	256	344	392	296	288	376	112	184	3448			ChR2-3	304	184	120	160	224	208	104	240	232	152	1928																				YFP-2	704	296	432	296
ChR2-4	288	128	192	144	144	64	80	176	120	0	1336			ChR2-4	424	328	304	200	272	176	256	192	24	16	2192																				YFP-3	384	488	408	312
ChR2-5	352	392	400	304	320	280	352	248	288	344	3280			ChR2-5	464	400	320	272	352	256	272	168	184	256	2944																				YFP-4	680	440	432	408
ChR2-6	512	384	304	352	272	344	208	296	200	232	3104			ChR2-6	88	360	400	240	264	64	256	104	40	184	2000				Moving distance [cm]																YFP-5	424	384	360	224
ChR2-7	544	312	344	328	208	272	176	208	200	304	2896			ChR2-7	488	656	456	432	224	216	232	184	264	296	3448					bin 1	bin 2	bin 3	bin 4	bin 5	bin 6	bin 7	bin 8	bin 9	bin 10	total					YFP-6	440	416	288	272
ChR2-8	368	144	192	232	64	0	0	0	0	168	1168			ChR2-8															YFP-1	288	200	368	160	168	192	104	192	184	216	2072					YFP-7	472	520	392	416
ChR2-9	376	184	128	160	48	128	136	152	184	192	1688			ChR2-9															YFP-2	384	280	160	168	128	184	56	128	96	80	1664					YFP-8				0
ChR2-10	0	0	0	0	0	0	0	0	0	0	0			ChR2-10											0				YFP-3	480	248	240	104	64	0	8	208	248	280	1880					YFP-9				0
av	408	313.143	265.143	244.571	217.143	211.429	203.429	245.714	195.429	219.429	2523.43			av	404.571	368	331.429	284.571	273.143	229.714	237.714	205.714	180.571	208	2723.43				YFP-4	264	296	224	304	272	216	96	104	248	280	2304					YFP-10
SE	77.7346	74.9857	14.2628	43.6348	61.2007	51.9267	33.986	42.2149	26.6333	42.368	361.052			SE	63.7341	63.0888	48.8452	42.3269	37.0915	64.1834	41.7782	33.385	48.1223	49.6847	395.367				YFP-5	224	176	176	72	64	152	24	88	144	112	1232					av	520	428.571	365.714	330.286
																													YFP-6	280	104	128	0	0	192	216	80	168	0	1168					SE	47.841	27.8147	27.2534	27.8069
																													YFP-7	392	304	376	296	304	216	216	176	120	24	2424
																													YFP-8	408	248	208	264	160	128	56	24	112	216	1824
																													YFP-9									136	240
																													YFP-10											0
																													av	340	232	235	171	145	160	97	125	165	151	1821
																													SE	31.1677	24.1424	32.4588	39.1024	36.9846	25.2077	28.3423	22.3703	20.7812	39.4661	161.542
[truncated: 9 more columns]

## Sheet:  EPM
2022-11-08
ChR2(8)		Entry counts				Spent time						YFP(12)		Entry counts				Spent time
		Open	Closed	Total	%Entry	Open	Closed	Total	%Time					Open	Closed	Total	%Entry	Open	Closed	Total	%Time
		2	3	5	40	4	296	300	1.33333					5	7	12	41.6667	41	259	300	13.6667
		3	11	14	21.4286	25	275	300	8.33333					8	18	26	30.7692	56	244	300	18.6667
		3	11	14	21.4286	33	267	300	11					6	14	20	30	54	246	300	18
		8	12	20	40	48	252	300	16					10	10	20	50	80	220	300	26.6667	落下
		8	15	23	34.7826	45	255	300	15					7	19	26	26.9231	50	250	300	16.6667
		0	1	1	0	0	300	300	0					10	19	29	34.4828	83	217	300	27.6667
		4	5	9	44.4444	38	262	300	12.6667					3	9	12	25	19	281	300	6.33333
		7	16	23	30.4348	39	261	300	13					5	20	25	20	64	236	300	21.3333
		open arm 進入回数 ％					% Time spent on open arm							3	16	19	15.7895	60	240	300	20
			ChR2	con				ChR2	con							0	#DIV/0!	45	255	300	15	落下
		ave	29.0649	27.4726			ave	9.66667	17.6944					7	11	18	38.8889	69	231	300	23
		SE	5.12635	2.63895			SE	2.13437	1.74534					2	15	17	11.7647	34	266	300	11.3333
																0	#DIV/0!	43	257	300	14.3333	落下
														4	15	19	21.0526	36	264	300	12
		open arm					Total arm entries							8	16	24	33.3333	71	229	300	23.6667
			ChR2	con				ChR2	con
		ave	4.375	5.66667			ave	13.625	20.5833
		SE	1.05115	0.699928			SE	2.90282	1.58811
														unpaired t test
														% Time spent on open arm			P=0.0094	**
														Total arm entries			P=0.035	*
