# Supplementary material for: The delta opioid receptor agonist KNT‐127 relieves innate anxiety‐like behavior in mice by suppressing transmission from the prelimbic cortex to basolateral amygdala
Source: Neuropsychopharmacol Rep. 2023 Dec 29;44(1):256–61. doi: 10.1002/npr2.12406 (PMC10932786; doi:10.1002/npr2.12406)
Supplement: Supplementary file 3 — Data S3. [file NPR2-44-256-s004.xlsx]

## Sheet: fig2A,B
YFP+Saline(5)		Entry counts				Spent time						YFP+KNT(6)		Entry counts				Spent time						ChR2+Saline(6)		Entry counts				Spent time						ChR2+KNT(6)		Entry counts				Spent time
		Open	Closed	Total	%Entry	Open	Closed	Total	%Time					Open	Closed	Total	%Entry	Open	Closed	Total	%Time					Open	Closed	Total	%Entry	Open	Closed	Total	%Time					Open	Closed	Total	%Entry	Open	Closed	Total	%Time
		16	16	32	50	133	167	300	44.3333					10	18	28	35.7143	86	214	300	28.6667					1	7	8	12.5	7	293	300	2.33333					10	8	18	55.5556	103	197	300	34.3333
		12	14	26	46.1538	107	193	300	35.6667					8	8	16	50	64	236	300	21.3333					0	0	0	0	0	300	300	0					10	16	26	38.4615	65	235	300	21.6667
		1	3	4	25	3	297	300	1					9	10	19	47.3684	157	143	300	52.3333					0	8	8	0	0	300	300	0					19	20	39	48.7179	108	192	300	36
		5	11	16	31.25	48	252	300	16					15	14	29	51.7241	120	180	300	40					1	10	11	9.09091	1	299	300	0.333333					10	9	19	52.6316	84	216	300	28
		2	6	8	25	8	292	300	2.66667					7	15	22	31.8182	56	244	300	18.6667					4	10	14	28.5714	35	265	300	11.6667					11	16	27	40.7407	58	242	300	19.3333
														9	9	18	50	112	188	300	37.3333					9	10	19	47.3684	54	246	300	18					9	22	31	29.0323	65	235	300	21.6667
							open arm滞在時間 ％
								YS	YK	CS	CK
							ave	19.9333	33.0556	5.38889	26.8333
							SE	8.70338	5.17001	3.11676	2.89412
																										open arm 滞在時間％
																										Bonferroni(One way):				one-way ANOVA:
																											YS vs YK P = 0.5609		ns	F(3,19)= 5.635 P = 0.0062
																											YS vs CS P = 0.3884		ns
																											YS vs CK P > 0.9999		ns
																											YK vs CS P = 0.0057		**
																											YK vs CK P > 0.9999		ns
																											CS vs CK P = 0.0413		*
																										open arm 滞在時間％
																										Bonferroni(Two way):
																											YS vs YK P = 0.1975		ns
																											YS vs CS P = 0.1095		ns
																											YS vs CK P > 0.9999		ns
																											YK vs CS P < 0.0001		****
																											YK vs CK P > 0.9999		ns
																											CS vs CK P = 0.0022		**
																										two-way ANOVA:
																										Intraction	F(9,57)=3.057		P=0.0047	**
																										Drug	F(3,19)=7.137		P=0.0021	**
																										Session	F(3,57)=64.92		P<0.0001	****
																										Subjects	F(19,57)=5.926		P<0.0001	****
Time in open arm %								Time in open arm %								Time in open arm %								Time in open arm %
< Data >		YFP+Saline(5)						< Data >		YFP+KNT(6)						< Data >		ChR2+Saline(6)						< Data >		ChR2+KNT(6)
	bin1	bin2	bin3	bin4	bin5	bin 1-5			bin1	bin2	bin3	bin4	bin5	bin 1-5			bin1	bin2	bin3	bin4	bin5	bin 1-5			bin1	bin2	bin3	bin4	bin5	bin 1-5
YS-1	36	29	35	29	4	133		YK-1	4	2	36	22	22	86		CS-1	0	6	1	0	0	7		CK-1	25	39	33	6	0	103
YS-2	11	28	33	19	16	107		YK-2	12	14	26	4	8	64		CS-2	0	0	0	0	0	0		CK-2	20	26	17	0	2	65
YS-3	0	0	0	0	3	3		YK-3	48	44	16	9	40	157		CS-3	0	0	0	0	0	0		CK-3	12	34	16	26	20	108
YS-4	8	20	2	10	8	48		YK-4	48	30	24	8	10	120		CS-4	0	0	0	0	1	1		CK-4	39	12	14	12	7	84
YS-5	6	0	0	0	2	8		YK-5	4	6	4	34	8	56		CS-5	15	4	9	3	4	35		CK-5	11	11	10	18	8	58
YS-6						0		YK-6	14	38	34	24	2	112		CS-6	14	18	9	13	0	54		CK-6	6	10	16	8	25	65
av	12.2	15.4	14	11.6	6.6	59.8		av	21.6667	22.3333	23.3333	16.8333	15	99.1667		av	4.83333	4.66667	3.16667	2.66667	0.833333	16.1667		av	18.8333	22	17.6667	11.6667	10.3333	80.5
SE	6.21611	6.47765	8.17924	5.60892	2.56125	26.1102		SE	8.49183	7.12585	4.86256	4.74985	5.6745	15.51		SE	3.05959	2.85968	1.85143	2.12394	0.654047	9.35028		SE	5.36221	5.70614	3.54024	4.13441	4.47809	9.51105
< %>	bin = 60 s							< %>	bin = 60 s							< %>	bin = 60 s							< %>	bin = 60 s
	bin1	bin2	bin3	bin4	bin5	bin 1-5			bin1	bin2	bin3	bin4	bin5	bin 1-5			bin1	bin2	bin3	bin4	bin5	bin 1-5			bin1	bin2	bin3	bin4	bin5	bin 1-5
YFP-1	60	48.3333	58.3333	48.3333	6.66667	44.3333		YK-1	6.66667	3.33333	60	36.6667	36.6667	28.6667		CS-1	0	10	1.66667	0	0	2.33333		CK-1	41.6667	65	55	10	0	34.3333
YFP-2	18.3333	46.6667	55	31.6667	26.6667	35.6667		YK-2	20	23.3333	43.3333	6.66667	13.3333	21.3333		CS-2	0	0	0	0	0	0		CK-2	33.3333	43.3333	28.3333	0	3.33333	21.6667
YFP-3	0	0	0	0	5	1		YK-3	80	73.3333	26.6667	15	66.6667	52.3333		CS-3	0	0	0	0	0	0		CK-3	20	56.6667	26.6667	43.3333	33.3333	36
YFP-4	13.3333	33.3333	3.33333	16.6667	13.3333	16		YK-4	80	50	40	13.3333	16.6667	40		CS-4	0	0	0	0	1.66667	0.333333		CK-4	65	20	23.3333	20	11.6667	28
YFP-5	10	0	0	0	3.33333	2.66667		YK-5	6.66667	10	6.66667	56.6667	13.3333	18.6667		CS-5	25	6.66667	15	5	6.66667	11.6667		CK-5	18.3333	18.3333	16.6667	30	13.3333	19.3333
YFP-6	0	0	0	0	0	0		YK-6	23.3333	63.3333	56.6667	40	3.33333	37.3333		CS-6	23.3333	30	15	21.6667	0	18		CK-6	10	16.6667	26.6667	13.3333	41.6667	21.6667
av	20.3333	25.6667	23.3333	19.3333	11	19.9333		av	36.1111	37.2222	38.8889	28.0556	25	33.0556		av	8.05556	7.77778	5.27778	4.44444	1.38889	5.38889		av	31.3889	36.6667	29.4444	19.4444	17.2222	26.8333
SE	10.3602	10.7961	13.6321	9.3482	4.26875	8.70338		SE	14.153	11.8764	8.10426	7.91642	9.45751	5.17001		SE	5.09932	4.76614	3.08571	3.5399	1.09008	3.11676		SE	8.15835	8.68161	5.38631	6.2903	6.8132	2.89412

## Sheet: fig2C
YFP+Saline(5)		Entry counts				Spent time						YFP+KNT(6)		Entry counts				Spent time						ChR2+Saline(6)		Entry counts				Spent time						ChR2+KNT(6)		Entry counts				Spent time
		Open	Closed	Total	%Entry	Open	Closed	Total	%Time					Open	Closed	Total	%Entry	Open	Closed	Total	%Time					Open	Closed	Total	%Entry	Open	Closed	Total	%Time					Open	Closed	Total	%Entry	Open	Closed	Total	%Time
		16	16	32	50	133	167	300	44.3333					10	18	28	35.7143	86	214	300	28.6667					1	7	8	12.5	7	293	300	2.33333					10	8	18	55.5556	103	197	300	34.3333
		12	14	26	46.1538	107	193	300	35.6667					8	8	16	50	64	236	300	21.3333					0	0	0	0	0	300	300	0					10	16	26	38.4615	65	235	300	21.6667
		1	3	4	25	3	297	300	1					9	10	19	47.3684	157	143	300	52.3333					0	8	8	0	0	300	300	0					19	20	39	48.7179	108	192	300	36
		5	11	16	31.25	48	252	300	16					15	14	29	51.7241	120	180	300	40					1	10	11	9.09091	1	299	300	0.333333					10	9	19	52.6316	84	216	300	28
		2	6	8	25	8	292	300	2.66667					7	15	22	31.8182	56	244	300	18.6667					4	10	14	28.5714	35	265	300	11.6667					11	16	27	40.7407	58	242	300	19.3333
														9	9	18	50	112	188	300	37.3333					9	10	19	47.3684	54	246	300	18					9	22	31	29.0323	65	235	300	21.6667
							Total arm進入回数
								YS	YK	CS	CK
							ave	17.2	22	10	26.6667
							SE	5.27636	2.20605	2.62043	3.19026
																									Total arm 進入回数
																									Bonferroni(One way):				one-way ANOVA:
																										YS vs YK P > 0.9999		ns	F(3,19)= 4.741 P = 0.0124
																										YS vs CS P = 0.9198		ns
																										YS vs CK P = 0.3922		ns
																										YK vs CS P = 0.1055		ns
																										YK vs CK P > 0.9999		ns
																										CS vs CK P = 0.0112		*
																									Total arm 進入回数
																									Bonferroni(Two way):
																										YS vs YK P > 0.9999		ns
																										YS vs CS P > 0.9999		ns
																										YS vs CK P = 0.7249		ns
																										YK vs CS P = 0.2421		ns
																										YK vs CK P > 0.9999		ns
																										CS vs CK P = 0.0295		*
																									two-way ANOVA:
																									Intraction	F(9,57)=3.057		P=0.0047	**
																									Drug	F(3,19)=7.137		P=0.0021	**
																									Session	F(3,57)=64.92		P<0.0001	****
																									Subjects	F(19,57)=5.926		P<0.0001	****
Total arm entry
< Data >		YFP+Saline(5)						< Data >		YFP+KNT(6)						< Data >		ChR2+Saline(6)						< Data >		ChR2+KNT(6)
	bin1	bin2	bin3	bin4	bin5	bin 1-5			bin1	bin2	bin3	bin4	bin5	bin 1-5			bin1	bin2	bin3	bin4	bin5	bin 1-5			bin1	bin2	bin3	bin4	bin5	bin 1-5
YS-1	36	33	43	32	37	181		YK-1	36	33	43	32	37	181		CS-1	36	33	43	32	37	181		CK-1	36	33	43	32	37	181
YS-2	35	41	40	34	21	171		YK-2	35	41	40	34	21	171		CS-2	35	41	40	34	21	171		CK-2	35	41	40	34	21	171
YS-3	29	40	31	9	19	128		YK-3	29	40	31	9	19	128		CS-3	29	40	31	9	19	128		CK-3	29	40	31	9	19	128
YS-4	37	43	30	27	24	161		YK-4	37	43	30	27	24	161		CS-4	37	43	30	27	24	161		CK-4	37	43	30	27	24	161
YS-5	29	32	21	17	27	126		YK-5	29	32	21	17	27	126		CS-5	29	32	21	17	27	126		CK-5	29	32	21	17	27	126
YS-6	32	33	39	41	46	191		YK-6	32	33	39	41	46	191		CS-6	32	33	39	41	46	191		CK-6	32	33	39	41	46	191
av	33	37	34	26.6667	29	159.667		av	33	37	34	26.6667	29	159.667		av	33	37	34	26.6667	29	159.667		av	33	37	34	26.6667	29	159.667
SE	1.5748	2.17256	3.66606	5.26624	4.67333	12.171		SE	1.5748	2.17256	3.66606	5.26624	4.67333	12.171		SE	1.5748	2.17256	3.66606	5.26624	4.67333	12.171		SE	1.5748	2.17256	3.66606	5.26624	4.67333	12.171
< %>	bin = 60 s							< %>	bin = 60 s							< %>	bin = 60 s							< %>	bin = 60 s
	bin1	bin2	bin3	bin4	bin5	bin 1-5			bin1	bin2	bin3	bin4	bin5	bin 1-5			bin1	bin2	bin3	bin4	bin5	bin 1-5			bin1	bin2	bin3	bin4	bin5	bin 1-5
YFP-1	60	55	71.6667	53.3333	61.6667	60.3333		YK-1	60	55	71.6667	53.3333	61.6667	60.3333		CS-1	60	55	71.6667	53.3333	61.6667	60.3333		CK-1	60	55	71.6667	53.3333	61.6667	60.3333
YFP-2	58.3333	68.3333	66.6667	56.6667	35	57		YK-2	58.3333	68.3333	66.6667	56.6667	35	57		CS-2	58.3333	68.3333	66.6667	56.6667	35	57		CK-2	58.3333	68.3333	66.6667	56.6667	35	57
YFP-3	48.3333	66.6667	51.6667	15	31.6667	42.6667		YK-3	48.3333	66.6667	51.6667	15	31.6667	42.6667		CS-3	48.3333	66.6667	51.6667	15	31.6667	42.6667		CK-3	48.3333	66.6667	51.6667	15	31.6667	42.6667
YFP-4	61.6667	71.6667	50	45	40	53.6667		YK-4	61.6667	71.6667	50	45	40	53.6667		CS-4	61.6667	71.6667	50	45	40	53.6667		CK-4	61.6667	71.6667	50	45	40	53.6667
YFP-5	48.3333	53.3333	35	28.3333	45	42		YK-5	48.3333	53.3333	35	28.3333	45	42		CS-5	48.3333	53.3333	35	28.3333	45	42		CK-5	48.3333	53.3333	35	28.3333	45	42
YFP-6	35	35	35	35	35	63.6667		YK-6	35	35	35	35	35	63.6667		CS-6	35	35	35	35	35	63.6667		CK-6	35	35	35	35	35	63.6667
av	51.9444	58.3333	51.6667	38.8889	41.3889	53.2222		av	51.9444	58.3333	51.6667	38.8889	41.3889	53.2222		av	51.9444	58.3333	51.6667	38.8889	41.3889	53.2222		av	51.9444	58.3333	51.6667	38.8889	41.3889	53.2222
SE	4.53178	6.09189	6.87992	7.09721	4.90842	4.057		SE	4.53178	6.09189	6.87992	7.09721	4.90842	4.057		SE	4.53178	6.09189	6.87992	7.09721	4.90842	4.057		SE	4.53178	6.09189	6.87992	7.09721	4.90842	4.057
