# Supplementary material for: The delta opioid receptor agonist KNT‐127 relieves innate anxiety‐like behavior in mice by suppressing transmission from the prelimbic cortex to basolateral amygdala
Source: Neuropsychopharmacol Rep. 2023 Dec 29;44(1):256–61. doi: 10.1002/npr2.12406 (PMC10932786; doi:10.1002/npr2.12406)
Supplement: Supplementary file 4 — Data S4. [file NPR2-44-256-s002.xlsx]

## Sheet: OF
220627 Open field optogenetic stimulation											100/30=		3.33333
	斎藤研行動室 80 Lx			10 min							100/60 =		1.66667
	40 x 40 cm のフィールドを5等分に区切った（1区画＝8 cm）										100/360 =		0.277778
											100/600 =		0.166667																	fig1D								fig1E
											100/180 =		0.555556
Crossing counts [n]														Crossing counts [n]
	bin 1	bin 2	bin 3	bin 4	bin 5	bin 6	bin 7	bin 8	bin 9	bin 10	total	distance [cm]			bin 1	bin 2	bin 3	bin 4	bin 5	bin 6	bin 7	bin 8	bin 9	bin 10	total	Moving distance [cm]
YFP-1	22	36	16	32	31	23	35	24	51	15	285	2280		ChR2-1	23	22	11	0	11	18	0	0	7	7	99	792
YFP-2	13	39	33	41	55	51	58	48	38	48	424	3392		ChR2-2	34	7	27	0	3	2	0	0	0	0	73	584
YFP-3	53	31	28	34	21	17	10	11	23	6	234	1872		ChR2-3	73	31	37	31	57	61	43	43	45	26	447	3576
YFP-4	58	49	41	35	36	23	18	15	34	48	357	2856		ChR2-4	55	12	27	24	21	7	0	23	22	15	206	1648
YFP-5	38	25	24	3	28	24	28	8	30	36	244	1952		ChR2-5	38	14	21	19	43	50	27	16	42	25	295	2360
YFP-6	54	52	32	26	30	14	24	17	3	0	252	2016		ChR2-6	18	21	20	0	29	4	11	16	11	0	130	1040
YFP-7	41	20	25	15	28	24	24	26	17	21	241	1928		ChR2-7											0	0
YFP-8	29	33	35	47	47	45	23	34	43	43	379	3032		ChR2-8											0	0
YFP-9	58	40	37	48	39	57	40	42	34	42	437	3496		ChR2-9											0	0
YFP-10	63	37	26	16	33	24	8	10	40	35	292	2336		ChR2-10											0	0
av	42.9	36.2	29.7	29.7	34.8	30.2	26.8	23.5	31.3	29.4	314.5	2516		av	40.1667	17.8333	23.8333	12.3333	27.3333	23.6667	13.5	16.3333	21.1667	12.1667	208.333	1650
SE	5.41284	3.09408	2.31924	4.6477	3.16157	4.74412	4.66619	4.41273	4.39204	5.57813	24.7428	197.942		SE	8.41988	3.49682	3.56293	5.73101	8.22057	10.4137	7.31551	6.55574	7.64817	4.78481	57.9895	463.916
Center time [sec]														Center time [sec]
	bin 1	bin 2	bin 3	bin 4	bin 5	bin 6	bin 7	bin 8	bin 9	bin 10	total				bin 1	bin 2	bin 3	bin 4	bin 5	bin 6	bin 7	bin 8	bin 9	bin 10	total
YFP-1	0	7	1	2	17	1	1	1	4	0	34			ChR2-1	3	0	0	0	0	1	0	0	0	0	4
YFP-2	2	4	20	2	6	2	2	4	6	1	49			ChR2-2	3	0	2	0	0	0	0	0	0	0	5					fig1F
YFP-3	14	8	3	16	8	3	2	3	4	0	61			ChR2-3	1	0	7	8	5	5	7	6	5	1	45
YFP-4	7	7	7	7	10	5	5	14	10	23	95			ChR2-4	1	1	2	1	5	0	0	0	2	5	17
YFP-5	2	1	1	0	0	1	4	0	5	4	18			ChR2-5	2	0	1	8	1	1	2	5	5	4	29														Unpaired t test
YFP-6	4	3	10	4	13	4	2	7	0	0	47			ChR2-6	0	1	1	0	0	0	0	0	0	0	2														% Time spennt in central area				P=0.0029		**
YFP-7	2	2	3	6	4	11	31	21	6	6	92			ChR2-7											0														crossing counts				P=0.0718		ns
YFP-8	4	10	5	19	12	13	3	9	8	17	100			ChR2-8
YFP-9	8	6	6	19	10	8	18	11	12	15	113			ChR2-9
YFP-10	3	6	5	19	6	6	19	14	6	10	94			ChR2-10											0
av	4.6	5.4	6.1	9.4	8.6	5.4	8.7	8.4	6.1	7.6	70.3			av	1.66667	0.333333	2.16667	2.83333	1.83333	1.16667	1.5	1.83333	2	1.66667	17
SE	1.29271	0.896908	1.77294	2.50422	1.54344	1.30979	3.25252	2.11975	1.05883	2.62128	10.2654			SE	0.494413	0.210819	1.01379	1.64148	1.01379	0.792324	1.14746	1.16667	1	0.918937	6.99047
%Center														%Center
	bin 1	bin 2	bin 3	bin 4	bin 5	bin 6	bin 7	bin 8	bin 9	bin 10	total				bin 1	bin 2	bin 3	bin 4	bin 5	bin 6	bin 7	bin 8	bin 9	bin 10	total
YFP-1	0	11.6667	1.66667	3.33333	28.3333	1.66667	1.66667	1.66667	6.66667	0	5.66667			ChR2-1	5	0	0	0	0	1.66667	0	0	0	0	0.666667
YFP-2	3.33333	6.66667	33.3333	3.33333	10	3.33333	3.33333	6.66667	10	1.66667	8.16667			ChR2-2	5	0	3.33333	0	0	0	0	0	0	0	0.833333
YFP-3	23.3333	13.3333	5	26.6667	13.3333	5	3.33333	5	6.66667	0	10.1667			ChR2-3	1.66667	0	11.6667	13.3333	8.33333	8.33333	11.6667	10	8.33333	1.66667	7.5
YFP-4	11.6667	11.6667	11.6667	11.6667	16.6667	8.33333	8.33333	23.3333	16.6667	38.3333	15.8333			ChR2-4	1.66667	1.66667	3.33333	1.66667	8.33333	0	0	0	3.33333	8.33333	2.83333
YFP-5	3.33333	1.66667	1.66667	0	0	1.66667	6.66667	0	8.33333	6.66667	3			ChR2-5	3.33333	0	1.66667	13.3333	1.66667	1.66667	3.33333	8.33333	8.33333	6.66667	4.83333
YFP-6	6.66667	5	16.6667	6.66667	21.6667	6.66667	3.33333	11.6667	0	0	7.83333			ChR2-6	0	1.66667	1.66667	0	0	0	0	0	0	0	0.333333
YFP-7	3.33333	3.33333	5	10	6.66667	18.3333	51.6667	35	10	10	15.3333			ChR2-7	0	0	0	0	0	0	0	0	0	0	0
YFP-8	6.66667	16.6667	8.33333	31.6667	20	21.6667	5	15	13.3333	28.3333	16.6667			ChR2-8											0
YFP-9	13.3333	10	10	31.6667	16.6667	13.3333	30	18.3333	20	25	18.8333			ChR2-9											0
YFP-10	5	10	8.33333	31.6667	10	10	31.6667	23.3333	10	16.6667	15.6667			ChR2-10	0	0	0	0	0	0	0	0	0	0
av	7.66667	9	10.1667	15.6667	14.3333	9	14.5	14	10.1667	12.6667	11.7167			av	3.33333	0.416667	4.58333	3.75	4.16667	2.5	2.91667	2.5	2.91667	2.5	2.95833
SE	2.15452	1.49485	2.95491	4.1737	2.57241	2.18299	5.42087	3.53291	1.76471	4.3688	1.7109			SE	0.96225	0.416667	2.4884	3.21851	2.40563	1.98373	2.91667	2.5	1.96909	1.98373	1.5919
SE
Moving distance [cm]														Moving distance [cm]
	bin 1	bin 2	bin 3	bin 4	bin 5	bin 6	bin 7	bin 8	bin 9	bin 10	total				bin 1	bin 2	bin 3	bin 4	bin 5	bin 6	bin 7	bin 8	bin 9	bin 10	total
YFP-1	176	288	128	256	248	184	280	192	408	120	2280			ChR2-1	184	176	88	0	88	144	0	0	56	56	792
YFP-2	104	312	264	328	440	408	464	384	304	384	3392			ChR2-2	272	56	216	0	24	16	0	0	0	0	584
YFP-3	424	248	224	272	168	136	80	88	184	48	1872			ChR2-3	584	248	296	248	456	488	344	344	360	208	3576
YFP-4	464	392	328	280	288	184	144	120	272	384	2856			ChR2-4	440	96	216	192	168	56	0	184	176	120	1648
YFP-5	304	200	192	24	224	192	224	64	240	288	1952			ChR2-5	304	112	168	152	344	400	216	128	336	200	2360
YFP-6	432	416	256	208	240	112	192	136	24	0	2016			ChR2-6	144	168	160	0	232	32	88	128	88	0	1040
YFP-7	328	160	200	120	224	192	192	208	136	168	1928			ChR2-7											0
YFP-8	232	264	280	376	376	360	184	272	344	344	3032			ChR2-8
YFP-9	464	320	296	384	312	456	320	336	272	336	3496			ChR2-9
YFP-10	504	296	208	128	264	192	64	80	320	280	2336			ChR2-10											0
av	343.2	289.6	237.6	237.6	278.4	241.6	214.4	188	250.4	235.2	2516			av	321.333	142.667	190.667	98.6667	218.667	189.333	108	130.667	169.333	97.3333	1666.67
SE	43.3028	24.7526	18.5539	37.1816	25.2926	37.953	37.3295	35.3019	35.1363	44.6251	197.942			SE	67.3591	27.9746	28.5034	45.8481	65.7646	83.3093	58.5241	52.446	61.1853	38.2785	463.916
